# Supplementary material for: Enhancing human pluripotent stem cell differentiation to cardiomyocytes through cardiac progenitor reseeding and cryopreservation
Source: iScience. 2025 Apr 16;28(5):112452. doi: 10.1016/j.isci.2025.112452 (PMC12124670; doi:10.1016/j.isci.2025.112452)
Supplement: Table S1. RT-qPCR primers used for measuring gene expression, related to Figures 1, S2, and S4 [file mmc2.xlsx]

## Sheet: Sheet1
Target	Forward Primer	Reverse Primer	Amplicon Size
ZNF384	AATCTGCAGTCCCACAGACG	ACTGTGTGCGTAGACAGGTG	116
EDF1	CCAAGCAGGCTATCTTAGCGG	GACCTTGCTGGATCACCTTG	183
DDB1	TCAACGGCATGATAGGGCTG	CGCTCGGTGTGAAAGGATCT	142
NANOG	CGAAGAATAGCAATGGTGTGACG	TTCCAAAGCAGCCTCCAAGTC	329
POU5F1	CAGTGCCCGAAACCCACAC	GGAGACCCAGCAGCCTCAAA	161
TBXT	AAGAAGGAAATGCAGCCTCA	TACTGCAGGTGTGAGCAAGG	101
EOMES	AGCCCTCAAAGACCCAGACT	TGAAGCGGTGTACATGGAATCAT	152
ISL1	CCTGCTTTTCAGCAACTGGTCA	AGGACTGGCTACCATGCTGT	123
TNNT2	TTCACCAAAGATCTGCTCCTCGCT	TTATTACTGGTGTGGAGTGGGTGTGG	165
NKX2-5	CTAGAGCCGAAAAGAAAGAGCTG	CGCCGCTCCAGCTCATAGA	151
MEF2C	TGACTGTGAGATTGCGCTGA	CTTCTTTCTCAACGTCTCCACG	157
GATA4	AAACGGAAGCCCAAGAACCT	GAGAACGTCTGGGACACGG	200
PDGFRA	ACTCTATGATCGTCCAGCCTCA	CAGATCACGGTGGACACAATTT	178
KDR	AGACCGGCTGAAGCTAGGTAA	TGCTCACTGTGTGTTGCTCC	144
TBX5	TACCAGAACCACAAGATCACGC	ACTTTTTGCCTCACGGTGCT	152
