# Supplementary material for: Enhancing human pluripotent stem cell differentiation to cardiomyocytes through cardiac progenitor reseeding and cryopreservation
Source: iScience. 2025 Apr 16;28(5):112452. doi: 10.1016/j.isci.2025.112452 (PMC12124670; doi:10.1016/j.isci.2025.112452)
Supplement: Table S2. Data for reseeding at the cardiac progenitor stage of hPSC-CM differentiation, related to Figures 1, S1, and S2 — A) Fig 1B data. B) Fig 1C data. C) Fig 1D data. D) Fig 1E data. E) Fig S1B data. F) Fig S1C data. G) Fig S1D data. H) Fig S1F data. I) Fig S1G data. J) Fig S1H data. K) Fig S2A data. L) Fig S2C data. M) Fig S2D data. N) Fig S2E data. O) Fig S2F data. [file mmc3.xlsx]

## Sheet: Fig 1B
% cTnT+ cells
	CTRL					CPC Reseed
WTC11P60	31.47	26.74	27.2	30.11		74.19	74.08	77.24	77.28
WTC11P69-8.5	28.61	18.97	17.91	20.05		47.96	44.51	50.5	47.86
WTC11P69-10	38.76	28.2	33.31	35.28		40.69	45.26	43.28	44.68
WTC11P81	81.87	80.3	80.17	80.94		85.88	84.4	86.47	87.6
IMR90P62	33.16	33.87	29.31			39.46	32.26	39.88	32.8
IMR90P65	54.7	54.34	50.99	55.06		73.04	75.49	76.66
IMR90P75	25.7	27.7	28.2			50.7	47.8	45.8	49.7
H9P42	62.24	61.07	61.29	59.46		73.77	74.88	62.92
H9P58	63.48	58.75	67.56			78.8	82.41	79.4	89.16
IMR90P55	65.16	64.14	66.15	72.39		84.98	85.68	83.39	83.94
Statistical test:	Paired t test
	mean values analyzed
% cTnT+ diff. from CTRL
WTC11P60	46.8175
WTC11P69-8.5	26.3225
WTC11P69-10	9.59
WTC11P81	5.2675
IMR90P62	3.98667
IMR90P65	21.2908
IMR90P75	21.3
H9P42	9.50833
H9P58	19.1792
IMR90P55	17.5375

## Sheet: Fig 1C
	CTRL Purity	Purification Ratio (CPC/CTRL)
WTC11P60	28.88	2.6211
WTC11P69-8.5	21.385	2.23089
WTC11P69-10	33.8875	1.283
WTC11P81	80.82	1.06518
IMR90P62	32.1133	1.12414
IMR90P65	53.7725	1.39594
IMR90P75	27.2	1.78309
H9P42	61.015	1.15584
H9P58	63.2633	1.30316
IMR90P55	66.96	1.26191
Statistical test:	Simple linear regression
	mean values analyzed

## Sheet: Fig 1D
delta delta Ct values for TNNT2
	CTRL			CPC Reseed
W69	0.426667	-0.303333	-0.123333	0.436667	0.416667	0.506667
W81	0.163333	-0.216667	0.0533333	-0.146667	-0.746667	-0.00666667
W60	-0.8	0.7	0.2	-3.7	-3	-2.8
H58	0.5	-0.8	0.2	-2.1	-1.5	-1.9
I75		-0.3	0.3	-1.2	-1.6	-0.4
I55	0	0	0	-1.4	-2.3	-1
Statistical test:	Paired t test
	mean values analyzed

## Sheet: Fig 1E
	%cTnT Diff from CTRL	Fold Change in TNNT2
W69-8.5	26.3225	0.730613
W81	5.2675	1.26318
W60	46.8175	9.11712
H58	19.1792	3.62639
I75	21.3	2.22075
I55	17.5375	3.19875
Statistical test:	Simple linear regression
	mean values analyzed

## Sheet: Fig S1B
% cTnT+ cells
	CTRL				1:1				1:2.5				1:5				1:10
W45AKF	77.5	77.9	77		78.2	79.8	74.8	80.9	81	80.4	80.6	84.6	89.3	86.1	89.2	90.3	86.5	87.9	87.8	91.8
W47AKF	48.6	55	49.3		58.1	50.7	52.8	64.8	74.4	71.2	72.6	74.6	66.6	67.9	75.6	70.8	26.8	27	28	26.2
W54AKF	78.1	79.2	74.2	74.4	84.4	83.9	84	86.1	86.3	91.5	87.1	87.9	93	91.9	93.4	93.4	47.6	57.3	45	61.5
Statistical Test:	Two-factor linear mixed-effects model with repeated measures
	full model effect
	Dunnett's multiple comparisons test

## Sheet: Fig S1C
# of CMs (Relative to CTRL)
	CTRL				1:1				1:2.5				1:5				1:10
W45AKF	0.980123	1.05613	0.963743		0.33639	0.208977	0.176256	0.160306	0.903227	0.714673	0.702245	0.704676	0.510931	0.4894	0.503377	0.59805	0.182244	0.184551	0.230327	0.235891
W47AKF	0.870794	1.13319	0.996016		0.13291	0.277922	0.199822	0.208589	0.808901	1.08194	0.778377	1.12148	0.184492	0.343973	0.33335	0.396282	0.0575529	0.0430302	0.0381893	0.0454507
W54AKF	1.58178	1.47138	0.685645	0.261198	0.270137	0.2467	0.656658	0.614861	1.50341	2.09143	1.8742	1.33186	0.833165	1.5505	1.29285	0.924201	0.0394962	0.0559892	0.044596	0.0889751
Statistical Test:	Two-factor linear mixed-effects model with repeated measures
	full model effect
	Dunnett's multiple comparisons test

## Sheet: Fig S1D
% cTnT+ diff. from CTRL
	1:1	1:2.5	1:5	01:10:00
W45AKF	0.958333	4.18333	11.2583	11.0333
W47AKF	5.63333	22.2333	19.2583	-23.9667
W54AKF	8.125	11.725	16.45	-23.625
Statistical Test:	no statistical test performed

## Sheet: Fig S1F
Beats per minute (BPM
	CTRL				1:1				1:2.5				1:5				1:10
W45AKF	115.746	103.556	118.75	115.866	61.8893	69.5469	58.9452	53.8721		94.6372	106.785	121.925
W47AKF	86.8666	103.448	102.455		75.6303	79.1139		105.882	58.6319	95.7447		80.4721
W54AKF	77.7538	91.4826	106.223		44.0714	38.5439	37.6963	51.7799	84.1424	82.3271	89.172	108.051	109.208	46.6667	45.3074	56.3536
Statistical Test:	Two-factor linear mixed-effects model with repeated measures
	full model effect
	Dunnett's multiple comparisons test
	1:5 & 1:10 not included

## Sheet: Fig S1G
Relaxation Duration (ms)
	CTRL				1:1				1:2.5				1:5				1:10
W45AKF	107.368	298	254.595	208.889	371.429	280	221.111	337.647		304.516	85.5556	240
W47AKF	151.035	156.471	175.151		209.091	138.4		245.455	253.684	216		206.154
W54AKF	372.5	277.143	141.765		352	386.667	300	234.118	364.444	127.692	232	255.429	78.0952	554.667	531.429	542.222
Statistical Test:	Two-factor linear mixed-effects model with repeated measures
	full model effect
	Dunnett's multiple comparisons test
	1:5 & 1:10 not included

## Sheet: Fig S1H
Contraction Duration (ms)
	CTRL				1:1				1:2.5				1:5				1:10
W45AKF	334.211	523.448	437.838	451.667	490.769	484	441.111	424.706		413.548	296.667	367.692
W47AKF	480.714	336.364	444.848		428.571	522.5		413.333	403.158	377.241		383.077
W54AKF	646.667	593.333	408.824		590.667	481.667	567.273	472.5	635.556	229.231	613.846	372.571	208.421	629.333	598.571	611.111
Statistical Test:	Two-factor linear mixed-effects model with repeated measures
	full model effect
	Dunnett's multiple comparisons test
	1:5 & 1:10 not included

[truncated: 6 more sheets: Fig S2A, Fig S2B, Fig S2C, Fig S2D, Fig S2E, Fig S2F]
