# Supplementary material for: Enhancing human pluripotent stem cell differentiation to cardiomyocytes through cardiac progenitor reseeding and cryopreservation
Source: iScience. 2025 Apr 16;28(5):112452. doi: 10.1016/j.isci.2025.112452 (PMC12124670; doi:10.1016/j.isci.2025.112452)
Supplement: Table S3. Data for reseeding early progenitors of hPSC-CM differentiation, related to Figures 2, S4, S5, and S6 — A) Fig 2A data. B) Fig 2B data. C) Fig 2C data. D) Fig 2D data. E) Fig 2E data. F) Fig 2F data. G) Fig S4B data. H) Fig S4D data. I) Fig S5A data. J) Fig S5B data. K) Fig S5C data. L) Fig S5D data. M) Fig S5E data. N) Fig S5F data. O) Fig S6A data. P) Fig S6B data. Q) Fig S6C data. R) Fig S6D data. S) Fig S6E data. T) Fig S6F data. [file mmc4.xlsx]

## Sheet: Fig 2A
% cTnT+ cells
	CTRL						D2						D3						D4						D5
P68AKF	56.2	52.4	47.3				32.6	58.2	48.9	77.8			81.7	86.4	77.2				70.7	72.1	70.7	77.2			72.2	69.7	72.4
P72AKF	63.04	44.64	56.25	44.52			66.87	63.73	66.96	70.86			43.96	44.28	56.81	36.53			64.1	65.44	72.39	73.05			69.19	73.52	77.3	72.63
P74AKF	43.89	57.91	56.65	62.79			74.51	66.42	63.93	65.26			55.1	47.6	31.18	53.28			69.58	79.53	29.07	33.21			71.5	58.07	60.61	73.1
P82AKF	49.2	43	50.4	59.2			69.1	74.7	60.7	68			53.9	47.4	57.6	48.8			67.2	72.5	68.6	74			75.8	56.6	69.5	70.9
P65ADS	52.4	33	55.1	46.4			57.1	55.6	58.4				71.2	67.7	73.1	59			57.7	67.5	69.4	73.3			51.5	53.9	53.9	52.3
P66ADS	41.3	51.5	49	52.9			66.6	69.1	72				37.6	47.1	53.6	38.5			79.5	80.6	78.7	76.5			73.8	76.8	69.6	73.5
P46AKF	17	32.5	59	38.3			68.8	66	70.6	66.8			38.1	44.8	44.6				31.4	49.4	54.3	51.9			57.5	66.1	60
W47AKF	48.6	55	49.3																68.1	62.1	70.6				71.6	72.5	74.4
W46ADS-081222	50.7	48.9	44.4				64.8	53.8	64.4	64			43.8	45.9	45	27.4			15.1	23.9	18.5	10.6			57.5	53.7	53.1	57.3
W45ADS	38.5	38.6	39.3										28.3	25.5	23.6	22	32.3	29.9	50.7	50.7	44.5	44.7	52.1	55.1	41.8	42.8	39.1	38.6	40.4	38.8
W61AKF	61.3	61.3	63.9	60.9			5.46	5.69	4.74	6.41			20.3	19.9	23.2	26.9			61.3	62.6	62.1	64.7			25	28.8	29.6	29.3
W46ADS_060323	8.43	17.1	15.6				35.8	42.3	39.8				1.35	1.45	1.34				1.22	1.27	1.24				5.95	6.2	6.09
W45AKF	77.5	77.9	77				81.7	82.5	83.2				80.2	77.3	81.7				84.7	86.6	90				83	83.6	85
Statistical test:	Two-factor linear mixed-effects model with repeated measures
	main column effect
	Dunnett's multiple comparisons test

## Sheet: Fig 2B
% cTnT+ diff. from CTRL
	D2	D3	D4	D5
P68AKF	2.40833	29.8	20.7083	19.4667
P72AKF	14.9925	-6.7175	16.6325	21.0475
P74AKF	12.22	-8.52	-2.4625	10.51
P82AKF	17.675	1.475	20.125	17.75
P65ADS	10.3083	21.025	20.25	6.175
P66ADS	20.5583	-4.475	30.15	24.75
P46AKF	31.35	5.8	10.05	24.5
W47AKF			15.9667	21.8667
W46ADS-081222	13.75	-7.475	-30.975	7.4
W45ADS		-11.8667	10.8333	1.45
W61AKF	-56.275	-39.275	0.825	-33.675
W46ADS_060323	25.59	-12.33	-12.4667	-7.63
W45AKF	5	2.26667	9.63333	6.4
Statistical test:	no statistical test performed

## Sheet: Fig 2C
# of CMs (Relative to CTRL)
	CTRL						D2						D3						D4						D5
P65ADS	1.15	0.27	1.57	1.01			0.36	0.07	0.22				1.27	2.71	2.68	0.85			0.04	0.21	0.26	0.11			0.35	0.24	0.34	0.23
P66ADS	0.69	1.1	1.16	1.06			0.13	0.19	0.54				0.67	1.75	4.15	3.22			0.42	0.77	1.23	1.09			0.99	1.97	1.19	1.14
P68AKF	1.08	1.05	0.87				0.1	0.9	0.42	3.57			1.99	4.2	3.83				0.23	0.11	0.42	0.31			0.93	1.89	1.98
P82AKF	0.991912	0.758208	0.913684	1.3362			2.2873	2.47439	1.47159	2.28132			1.88478	1.50835	2.33229	1.1799			1.36209	1.39429	1.6922	0.527404			1.2891	0.364919	0.701654	0.549363
W46ADS#2	0.673809	1.13153	1.19466				5.52828	5.1212	5.29194				0.475526	0.438708	0.489441				0.31611	0.363516	0.313128				1.32122	1.72817	1.87116
W45AKF	0.980123	1.05613	0.963743				2.03137	1.46613	1.91491				2.66604	2.23676	2.22008				1.91564	1.80078	2.05785				2.65409	2.59848	2.83158
W61AKF	0.948465	0.87961	1.00769	1.16424			0.0119601	0.0574388	0.0356566	0.0255649			0.437366	0.376357	0.404687	0.252532			0.13061	0.197448	0.189023	0.119512			0.0111434	0.0180688	0.0187513	0.0155627
W47AKF	0.870794	1.13319	0.996016																1.18285	1.23854	0.833188				1.54095	2.35927	1.91888
W46AKF	0.489362	0.418852	2.71239	0.379391			1.21011	1.34989	0.734785	2.17384			0.732156	0.56083	0.813953				0.071283	0.423676	0.325489	0.21725			0.090456	0.404193	0.269205	0.227455
W45ADS	0.981995	0.968423	1.04958										1.10257	0.989124	1.73422	0.800964	1.20984	0.800279	0.723507	1.97208	1.09092	1.10085	1.25543	0.556254	2.55849	1.65916	2.34257	1.56046	2.30796	1.85521
W46ADS-081222	1.08421	0.997692	0.918095				1.88423	0.895707	2.45895	2.33827			0.221742	0.279939	0.404741	0.0586916			0.0374242	0.0583619	0.0293458	0.0179702			0.547349	0.624505	0.418755	0.509101
Statistical test:	Two-factor linear mixed-effects model with repeated measures
	main column effect
	Dunnett's multiple comparisons test

## Sheet: Fig 2D
% cTnT+ cells
	CTRL				D3				D4				D5				D6
I82AKF	74.2	78.4	73.7		83.6	86.2	84.1		32.2	45.6	31.9		64.2	70.4	71	67.6	79.5	83.7	82.1
I85ADS	61.1	59.9	56.2		30.5	35.6	36.5		75.9	75.7	76.3		77.2	75.3	81.5		69.2	68.4	71.3
I69AKF	46.2	52.8	30.4	28.7	84	83	83.7	88.1	21.9	28.5	25	33.4	69	71.2	71.8	71.1	68.7	66.3	65.6	65.5
I55AKF	45.2	51.5	53.1	48.2	51.7	51.9	45.8	41.2	65.6	61.2	58.8	58.9	71.1		70.4	73	28.3	42	34.8	39
I64ADS	30.6	32.5	34.5	38	62.3	70.7	54.3	60.2	39.1	63.1	38.2	59.4					61.1	37.9	43.2	39.7
H85ADS	35.51	27.3	39.46	52.32					73.57	67.28	67.52	70.14	57.68	54.95	59.36	55.02	56.63	58.21	58.64	62.49
P54-19911-ADS	33.3	45.5	45.7		54.4	59.3	59.4		50.9	49.7	48.9						74.7	76	74.1
I61ADS	73.3	66.91	69.69	71	45.25	55.63	48.54	44.04									71.63	70.38	75.01
Statistical test:	Two-factor linear mixed-effects model with repeated measures
	main column effect
	Dunnett's multiple comparisons test

## Sheet: Fig 2E
% cTnT+ diff. from CTRL
	D3	D4	D5	D6
I82AKF	9.2	-38.8667	-7.13333	6.33333
I85ADS	-24.8667	16.9	18.9333	10.5667
I69AKF	45.175	-12.325	31.25	27
I55AKF	-1.85	11.625	22	-13.475
I64ADS	27.975	16.05		11.575
H85ADS		30.98	18.105	20.345
P54-19911-ADS	16.2	8.33333		33.4333
I61ADS	-21.86			2.115
Statistical test:	no statistical test performed

## Sheet: Fig 2F
# of CMs (Relative to CTRL)
	CTRL				D3				D4				D5				D6
I64ADS	0.74	0.92	1.22	1.13	0.07	0.18	0.09	0.05	0.49	3.61	1.08	1.5					0.3	0.15	0.23	0.09
I85ADS	0.938758	1.0589	1.00234		0.941822	0.907939	1.02686		1.51372	1.15166	2.48172		0.393607	0.20224	0.505777		0.751878	0.746009	0.696762
I82AKF	0.959386	1.08423	0.956386		1.37478	1.63676	2.17296		0.217738	0.354913	0.281075		0.127078	0.223724	0.154514	0.163728	1.34825	1.32608	0.980343
I69AKF	0.684911	1.60616	0.851201	0.857731	1.93866	1.61013	1.9642	1.86936	0.0284225	0.105586	0.0915772	0.0555908	0.449898	0.758301	0.432725	0.636333	2.49236	2.15595	2.24219	2.55834
I55AKF	0.9039	0.971768	1.17783	0.946503	0.290165	0.939858	1.95454		0.226102		0.148209	0.136975					0.30691	0.134874	0.389466	0.515685
P54-19911-ADS	0.679383	1.23303	1.08759		1.58522	2.47841	2.22064		0.507324	0.473255	0.462						0.261715	0.33497	0.392686
Statistical test:	Two-factor linear mixed-effects model with repeated measures
	main column effect
	Dunnett's multiple comparisons test

## Sheet: Fig S4B
delta delta Ct values for each gene
POU5F1		D0	D1	D2	D3	D4	D5	D6		Statistical test:	Two-way ANOVA
	WTC11P51	0	0.74	-0.21	2.37	2.15	5.8	5.18			main column effect
	WTC11P62	0	1.17	-0.1	4.35	3.31	7.09	6.99			Dunnett's multiple comparisons test
	WTC11P81	0	0.76	0.52	2.5	2.52	3.84	4.92
NANOG		D0	D1	D2	D3	D4	D5	D6
	WTC11P51	0	1.96	-0.04	5.46	4.16	10.18	8.09
	WTC11P62	0	2.36	0.86	8.94	5.76	10.91	7.77
	WTC11P81	0	2.44	1.93	4.92	5	6.8	8.8
TBXT		D0	D1	D2	D3	D4	D5	D6
	WTC11P51	0	-12.36	-13.23	-7.4	-5.59	-1.81	-1.19
	WTC11P62	0	-13.56	-14.87	-10.44	-8.02	-5.41	-2.01
	WTC11P81	0	-13.31	-13.79	-10.87	-8.79	-6.55	-3.9
EOMES		D0	D1	D2	D3	D4	D5	D6
	WTC11P51	0	-9.41	-11.39	-9.69	-10.39	-3.36	-4.17
	WTC11P62	0	-10.16	-11.5	-8.25	-9.15	-3.5	-3.14
	WTC11P81	0	-9.82	-10.48	-9.48	-9.19	-5.61	-2.92
PDGFRA		D0	D1	D2	D3	D4	D5	D6
	WTC11P51	0	3.66	-6.08	-4.83	-8.49	-6.2	-7.42
	WTC11P62	0	3.76	-5.37	-4.91	-8.92	-5.32	-7.98
	WTC11P81	0	2.48	-4.17	-5.04	-7.06	-6.85	-6.45
KDR		D0	D1	D2	D3	D4	D5	D6
	WTC11P51	0	1.43	-3.6	1.95	-2.9	3.45	1.24
	WTC11P62	0	2	-3.09	0.65	-3.44	2.1	-0.42
	WTC11P81	0	0.71	-2.1	-0.11	-1.91	-0.54	-0.38
ISL1		D0	D1	D2	D3	D4	D5	D6
	WTC11P51	0	-1.97	-2.31	-8.1	-10.48	-10.64	-10.26
	WTC11P62	0	1.5	-0.81	-8.26	-9.97	-10.31	-9.4
	WTC11P81	0	-0.03	-0.85	-8.76	-10.82	-11.47	-9.69
NKX2-5		D0	D1	D2	D3	D4	D5	D6
	WTC11P51	0	-3.71	-3.44	-1.52	-6.94	-5.29	-11.46
	WTC11P62	0	-0.97	-3.61	-3.64	-12.08	-9.54	-16.57
	WTC11P81	0	-4.65	-8.05	-9.12	-14.34	-15.15	-16.76
TBX5		D0	D1	D2	D3	D4	D5	D6
	WTC11P51	0	1.44	-6.25	-3.84	-10.63	-8.55	-12.7
	WTC11P62	0	3.04	-5.74	-5.01	-11.78	-9.19	-13.89
	WTC11P81	0	-1.02	-5.55	-4.54	-11.25	-10.67	-12.85
MEF2C		D0	D1	D2	D3	D4	D5	D6
	WTC11P51	0	-0.94	-1.84	0.24	-1.9	-6.6	-7.75
	WTC11P62	0	-1.26	-2.68	-0.92	-6.8	-7.92	-9.94
	WTC11P81	0	-1.42	-2.81	-1.52	-4.81	-8.81	-9.65
GATA4		D0	D1	D2	D3	D4	D5	D6
	WTC11P51	0	-5.6	-13.08	-8.33	-13.02	-8.39	-12.98
	WTC11P62	0	-5.34	-12.49	-5.3	-13.69	-8.26	-14.11
	WTC11P81	0	-5.52	-11.51	-8.91	-12.45	-10.76	-13.2
TNNT2		D0	D1	D2	D3	D4	D5	D6
	WTC11P51	0	1.79	4.16	2.65	0.87	-7.33	-7.1
	WTC11P62	0	1.38	3.73	-0.47	-2.1	-7.77	-8.06
	WTC11P81	0	1.5	4.18	2.63	0.01	-5.99	-5.9

## Sheet: Fig S4D
delta delta Ct values for each gene
POU5F1		D0	D1	D2	D3	D4	D5	D6	D7		Statistical test:	Two-way ANOVA
	H9P42	0	1.14	2.07	2.01	3.94	4.16	7.61				main column effect
	H9P58	0	1.16	2.23	2.72	5.65	4.92	8.07	7.01			Dunnett's multiple comparisons test
	IMR90P55	0	1.08	2.06	2.02	4.62	4.48	7.73	7.01
NANOG		D0	D1	D2	D3	D4	D5	D6	D7
	H9P42	0	3.14	5.52	5.28	7.84	7.42	9.82
	H9P58	0	2.19	6.33	6.53	8.44	9.02	9.99	8.45
	IMR90P55	0	2.04	5.01	3.92	5.89	4.05	4.96	4.04
TBXT		D0	D1	D2	D3	D4	D5	D6	D7
	H9P42	0	-15.21	-11.64	-9.02	-3.57	-3.08	-0.97
	H9P58	0	-13.38	-9.7	-5.75	-1.13	-2.23	-0.44	0.61
	IMR90P55	0	-13.08	-13.03	-7.88	-4.28	-1.91	4.2	0.26
EOMES		D0	D1	D2	D3	D4	D5	D6	D7
	H9P42	0	-11.47	-11.51	-11.72	-7.64	-7.71	-5.2
	H9P58	0	-9.83	-10.19	-10.07	-6.75	-8.12	-3.67	-3.24
	IMR90P55	0	-12.69	-12.99	-14.05	-12.1	-10.46	-6.68	-5.56
PDGFRA		D0	D1	D2	D3	D4	D5	D6	D7
	H9P42	0	0.23	-5.38	-8.65	-8.55	-10.23	-9.09
	H9P58	0	0.35	-5.68	-8.08	-8.63	-8.95	-8.3	-9.15
	IMR90P55	0	4.01	-2.75	-4.01	-4.87	-7.63	-6.56	-7.46
KDR		D0	D1	D2	D3	D4	D5	D6	D7
	H9P42	0	3	1.89	-0.75	0.01	-1.55	0.5
	H9P58	0	2.56	2.04	0.41	0.27	-0.79	1.72	0.68
	IMR90P55	0	1.86	1.03	0.03	0.49	-2.83	-0.07	-0.98
ISL1		D0	D1	D2	D3	D4	D5	D6	D7
	H9P42	0	-3.67	-6.69	-9.8	-10.86	-11.81	-11.33
	H9P58	0	-1.55	-5.19	-6.75	-10.33	-11.44	-10.79	-10.8
	IMR90P55	0	-1.02	-4.67	-4.68	-9.31	-10.36	-9.54	-9.31
NKX2-5		D0	D1	D2	D3	D4	D5	D6	D7
	H9P42	0	2.71	1.11	-1.04	0.61	-1.48	-5.28
	H9P58	0	2.95	1.63	-0.57	-1.18	-2.11	-3.57	-6.28
	IMR90P55	0	-2.78	-4.79	-3.68	-6.62	-12.14	-12.4	-16.24
TBX5		D0	D1	D2	D3	D4	D5	D6	D7
	H9P42	0	3.11	0.23	0.05	-7.52	-10.29	-9.49
	H9P58	0	0.17	0.33	-2.63	-10.25	-10.15	-9.91	-11.23
	IMR90P55	0	4.22	0.74	0.52	3.79	-10.83	-8.94	-12.42
MEF2C		D0	D1	D2	D3	D4	D5	D6	D7
	H9P42	0	2.22	1.07	1.75	-3.89	-5.61	-7.79
	H9P58	0	1.81	2.76	3.18	-3.18	-3.32	-7.73	-7.99
	IMR90P55	0	3.58	1.53	1.71	-0.19	-5.56	-7.87	-9.51
GATA4		D0	D1	D2	D3	D4	D5	D6	D7
	H9P42	0	-4.23	-8.01	-9.71	-9.22	-11.47	-11.53
	H9P58	0	-2.83	-5.52	-7.58	-6.75	-8.02	-7.55	-9.73
	IMR90P55	0	-4.37	-7.27	-10.03	-7.94	-11.79	-10.45	-12.87
TNNT2		D0	D1	D2	D3	D4	D5	D6	D7
	H9P42	0	2.21	3.06	1.07	-3.17	-2.91	-8.94
	H9P58	0	2.11	3.43	1.9	-3.38	-1.55	-7.62	-7.63
	IMR90P55	0	1.66	2.54	3.68	1.21	-1.91	-6.46	-7.68

## Sheet: Fig S5A
% cTnT+ cells
	CTRL						D3MeΔ						D5MeΔ						D2Re						D3Re						D4Re						D5Re
P68AKF	56.2	52.4	47.3				54.4	50.3	48.1	53.8			53.9	46.4	50.8				32.6	58.2	48.9	77.8			81.7	86.4	77.2				70.7	72.1	70.7	77.2			72.2	69.7	72.4
P72AKF	63.04	44.64	56.25	44.52			46.55	52.78	48.78	58.54			39.46	48.74	47.21	37.28			66.87	63.73	66.96	70.86			43.96	44.28	56.81	36.53			64.1	65.44	72.39	73.05			69.19	73.52	77.3	72.63
P74AKF	43.89	57.91	56.65	62.79			54.34	57.79	51.47	50.27			55.04	57.69	59.39	54.94			74.51	66.42	63.93	65.26			55.1	47.6	31.18	53.28			69.58	79.53	29.07	33.21			71.5	58.07	60.61	73.1
P82AKF	49.2	43	50.4	59.2			50	51.3	56.6	53.2			49.4	53.6	50	53.2			69.1	74.7	60.7	68			53.9	47.4	57.6	48.8			67.2	72.5	68.6	74			75.8	56.6	69.5	70.9
P65ADS	52.4	33	55.1	46.4			36	43.5	48.9	47.9			38.8	36.2	36.4	34			57.1	55.6	58.4				71.2	67.7	73.1	59			57.7	67.5	69.4	73.3			51.5	53.9	53.9	52.3
P66ADS	41.3	51.5	49	52.9			54.1	48.8	43.9	44.3			50.8	51.3	47.3	49.7			66.6	69.1	72				37.6	47.1	53.6	38.5			79.5	80.6	78.7	76.5			73.8	76.8	69.6	73.5
P46AKF	17	32.5	59	38.3			50.6	52.2	47.7	22.8			53.4	48.7	53.7	45			68.8	66	70.6	66.8			38.1	44.8	44.6				31.4	49.4	54.3	51.9			57.5	66.1	60
W46ADS	50.7	48.9	44.4				36	41.2	37.8										64.8	53.8	64.4	64			43.8	45.9	45	27.4			15.1	23.9	18.5	10.6			57.5	53.7	53.1	57.3
W45ADS	38.5	38.6	39.3				30.3	30.2	32.9				37	37	41.2										28.3	25.5	23.6	22	32.3	29.9	50.7	50.7	44.5	44.7	52.1	55.1	41.8	42.8	39.1	38.6	40.4	38.8
Statistical test:	Two-factor linear mixed-effects model with repeated measures
	main column effect
	Dunnett's multiple comparisons test

## Sheet: Fig S5B
		% cTnT+ Standard Deviation
			CTRL	D2	D3	D4	D5
		P68AKF	4.4658	18.8634	4.60036	3.08801	1.50444
		P72AKF	9.12896	2.9193	8.41017	4.63027	3.33222
		P74AKF	8.06065	4.76324	10.8858	25.4489	7.58216
		P82AKF	6.67408	5.75406	4.70275	3.20039	8.19146
		P46AKF	17.3741	2.06801	3.81182	10.427	4.4238
		P65ADS	9.84594	1.40119	6.2474	6.63796	1.2
		P66ADS	5.17454	2.70247	7.58991	1.7347	2.95339
		P46ADS#1	3.245	5.31005	8.79218	5.61033	2.32379
		P45ADS	0.43589		3.9236	4.21742	1.73638
		Statistical test:	Two-way ANOVA
			main column effect
			Dunnett's multiple comparisons test

[truncated: 10 more sheets: Fig S5C, Fig S5D, Fig S5E, Fig S5F, Fig S6A, Fig S6B, Fig S6C, Fig S6D, Fig S6E, Fig S6F]
