# Supplementary material for: Enhancing human pluripotent stem cell differentiation to cardiomyocytes through cardiac progenitor reseeding and cryopreservation
Source: iScience. 2025 Apr 16;28(5):112452. doi: 10.1016/j.isci.2025.112452 (PMC12124670; doi:10.1016/j.isci.2025.112452)
Supplement: Table S4. Data for phenotypic impacts of reseeding early progenitors of hPSC-CM differentiation, related to Figures 3, S7, and S8 — A) Fig 3A data. B) Fig 3B data. C) Fig 3C data. D) Fig 3D data. E) Fig 3E data. F) Fig 3F data. G) Fig 3G data. H) Fig 3H data. I) Fig S7A data. J) Fig S7B data. K) Fig S7C data. L) Fig S7D data. M) Fig S7E data. N) Fig S7F data. O) Fig S8A data. P) Fig S8B data. Q) Fig S8C data. R) Fig S8D data. S) Fig S8E data. T) Fig S8F data. U) Fig S8G data. V) Fig S8H data. [file mmc5.xlsx]

## Sheet: Fig 3A
Beats per minute (BPM)
	CTRL						D2						D3						D4						D5
P61AKF	59.1457	87.2274	63.8978	76.6773	83.8509		46.5839						47.5687	52.1739	66.1765	57.8778			34.7625		34.0136	36.8304				75		98.831
P45AKF	115.746	103.556	118.75	115.866			81.5047	87.7743					83.6013	88.3281	91.0042	96.7742			128.661	120	77.6398	125.402			93.5551	96.3597	90.1288	96.7742
P47AKF	86.8666	103.448	102.455																69.9153	84.463	78.346	72.7081			68.7773	71.0441	80.4954	95.1374
P46ADS	63.1929	56.9832	53.125	70.2128			75.2351	67.7419	55.6161	63.9659
Statistical test:	Two-factor linear mixed-effects model with repeated measures
	main column effect
	Dunnett's multiple comparisons test

## Sheet: Fig 3B
Contraction Duration (ms)
	CTRL						D2						D3						D4						D5
P61AKF	667.059	590.714	611	480	533.333		540						468.75	398.824	300	382.105			434.545	543.636	396.667				378.333	338.571
P45AKF	334.211	523.448	437.838	451.667			311.852	387.857					315.556	288.966	393.333	441.25			392.195	365.789	479.2	197.949			450.968	466.452	335.714	336.129
P47AKF	480.714	336.364	444.848																380.87	561.429	604	440			349.091	460	380.769	344.286
P46ADS	458.333	592.5	614.118	437.143			435	441.053	436.667	442
Statistical test:	Two-factor linear mixed-effects model with repeated measures
	main column effect
	Dunnett's multiple comparisons test

## Sheet: Fig 3C
Relaxation Duration (ms)
	CTRL						D2						D3						D4						D5
P61AKF	374.118	292.414	306.667	287.2	360		308						292.5	295.294	196.364	295.789			294.545	403.636	265				248.333	194.118
P45AKF	107.368	298	254.595	208.889			151.111	200.714					202.963	175.172	203.333	251.25			172.683	127.368	376.8	59.4872			325.807	316.129	237.143	255.484
P47AKF	151.035	156.471	175.151																237.391	330.714	398.4	361			192.727	358.261	236.154	245.714
P46ADS	458.333	592.5	614.118	437.143			435	441.053	436.667	442
Statistical test:	Two-factor linear mixed-effects model with repeated measures
	main column effect
	Dunnett's multiple comparisons test

## Sheet: Fig 3D
Beats per minute(BPM)
	CTRL				D3				D4				D5				D6
P69AKF	85.1735	86.4461	68.3938	70.0637	73.4824			100.524					74.1139	71.0608	61.1588		20.4778		58.9452	52.5739
P82AKF	74.1935	103.448		67.5966	81.761	73.3262	75.7895	66.6667	74.0343	66.0793			53.6278				76.9231		62.3632	62.0915
P54ADS-19911	79.0306	91.2907	90.625	92.2587	69.9153	86.8666	84.1424	96.1737									93.0481	82.2785
P85ADS	62.7615	68.9278			65.8307	50.2232	66.0487		84.6395	98.26	106.796	77.8378					76.1099
Statistical test:	Two-factor linear mixed-effects model with repeated measures
	main column effect
	Dunnett's multiple comparisons test

## Sheet: Fig 3E
Contraction Duration (ms)
	CTRL						D3						D4						D5						D6
P69AKF	438.4	482	350.667	518.823			572.727			487.742									552.5	506.667	481.25				580	526.316	695
P82AKF	433.333	367.692	575.789				452.8	534	359.091	520			317.143	350.476					526.667						474.167	670.909	405
P54ADS-19911	566.957	485.517	605	435.172			499.13	510.769	454.815	366.25															386.923	417.037
P85ADS	608.571	532					636.667	706.667	648.889				469.091	469.333	490	508									478.462
Statistical test:	Two-factor linear mixed-effects model with repeated measures
	main column effect
	Dunnett's multiple comparisons test

## Sheet: Fig 3F
Beats per minute(BPM)
	CTRL				D3				D4				D5				D6
P69AKF	85.1735	86.4461	68.3938	70.0637	73.4824			100.524					74.1139	71.0608	61.1588		20.4778		58.9452	52.5739
P82AKF	74.1935	103.448		67.5966	81.761	73.3262	75.7895	66.6667	74.0343	66.0793			53.6278				76.9231		62.3632	62.0915
P54ADS-19911	79.0306	91.2907	90.625	92.2587	69.9153	86.8666	84.1424	96.1737									93.0481	82.2785
P85ADS	62.7615	68.9278			65.8307	50.2232	66.0487		84.6395	98.26	106.796	77.8378					76.1099
Contraction Duration (ms)
	CTRL						D3						D4						D5						D6
P69AKF	438.4	482	350.667	518.823			572.727			487.742									552.5	506.667	481.25				580	526.316	695
P82AKF	433.333	367.692	575.789				452.8	534	359.091	520			317.143	350.476					526.667						474.167	670.909	405
P54ADS-19911	566.957	485.517	605	435.172			499.13	510.769	454.815	366.25															386.923	417.037
P85ADS	608.571	532					636.667	706.667	648.889				469.091	469.333	490	508									478.462
Relaxation Duration (ms)
	CTRL						D3						D4						D5						D6
P69AKF	236.8	280	201.25	188.889			233.636			224.375									298	252.222	223.75				346.667		240	496.667
P82AKF	243.333	170.588		147			210.4	221.667	181.818	221.905			227.5	260.952					225						235.833		312.308	202.5
P54ADS-19911	448.696	371.724	349.091	186.667			359.13	228.148	265.926	172.5															253.077	263.704
P85ADS	263.333	222					316	323.636	488.889				270.667	257.333	276	257.333									268
Statistical test:	Two-factor linear mixed-effects model with repeated measures
	main column effect
	Dunnett's multiple comparisons test

## Sheet: Fig 3G
Sarcomere length (µm)
W45AKF
CTRL	D2	D3	D4	D5
1.73733	1.6061	1.71037	1.89453	1.8316
1.83995	1.7425	1.98028	1.82127	1.82373
1.72575	1.85705	1.83015	1.8044	1.92138
1.9293	1.76645	1.92197	1.69135	1.85175
Statistical Test:	Ordinary one-way ANOVA
	Dunnett's multiple comparisons test

## Sheet: Fig 3H
Sarcomere length (µm)
IMR90P85ADS
CTRL	D3	D4	D5	D6
1.64942	1.6142	1.8955	1.66863	1.64292
1.62692	1.75025	1.88793	1.7921	1.7235
1.60918	1.85353	1.81892	1.68207	1.52868
1.55593	1.76455	1.86213		1.61462
Statistical Test:	Ordinary one-way ANOVA
	Dunnett's multiple comparisons test

## Sheet: Fig S7A
Sarcomere length (µm)
W45AKF
CTRL	D2	D3	D4	D5
1.7886	1.80164	1.7354	1.7392	1.897
1.87187	1.85114	1.84391	1.89043	1.87527
1.85608	1.79355	1.81679	1.94407	1.98108
1.8335	1.688	1.84464	1.78662	1.85975
Statistical Test:	Ordinary one-way ANOVA
	Dunnett's multiple comparisons test

## Sheet: Fig S7B
Sarcomere length (µm)
IMR90P85ADS
CTRL	D3	D4	D5	D6
1.73009	1.83478	1.84789	1.704	1.682
1.74608	1.61187	1.978	1.70936	1.5765
1.54514	1.84533	1.89767	1.77722	1.7364
1.82073	1.82567	2.02739		1.6539
Statistical Test:	Ordinary one-way ANOVA
	Dunnett's multiple comparisons test

[truncated: 12 more sheets: Fig S7C, Fig S7D, Fig S7E, Fig S7F, Fig S8A, Fig S8B, Fig S8C, Fig S8D, Fig S8E, Fig S8F, Fig S8G, Fig S8H]
