# Supplementary material for: Enhancing human pluripotent stem cell differentiation to cardiomyocytes through cardiac progenitor reseeding and cryopreservation
Source: iScience. 2025 Apr 16;28(5):112452. doi: 10.1016/j.isci.2025.112452 (PMC12124670; doi:10.1016/j.isci.2025.112452)
Supplement: Table S5. Data for cryopreservation and reseeding of early progenitors of hPSC-CM differentiation, related to Figures 4, S10, S11, and S12 — A) Fig 4A data. B) Fig 4B data. C) Fig 4C data. D) Fig 4D data. E) Fig 4E data. F) Fig 4F data. G) Fig 4G data. H) Fig 4H data. I) Fig S10A data. J) Fig S10B data. K) Fig S10C data. L) Fig S11A data. M) Fig S11B data. N) Fig S11C data. O) Fig S11D data. P) Fig S11E data. Q) Fig S11F data. R) Fig S12A data. S) Fig S12B data. T) Fig S12C data. U) Fig S12D data. V) Fig S12E data. W) Fig S12F data. [file mmc6.xlsx]

## Sheet: Fig 4A
% cTnT+ cells
	CTRL				D2-cryo				D3-cryo				D4-cryo				D5-cryo
W46AKF	17	32.5	59	38.3	49.2	46.1	63.5	56.6	23.4	25.6	23.7		16.4	50.5	63.1	62.9	52.1	69.7	74.1	63.9
W46ADS_060323	8.43	17.1	15.6		82.2	79.9	78.2		0.68	0.64	0.78		0.51	0.41	0.42		4.26	4.02	3.88
W45AKF	77.5	77.9	77		79.2	81.2	65.9		45.7	42.8	41		84	82.4			88.3	86.1	84.5
W60ADS	50.3	41.5	45		71.3	79.2	70.2		48.6	43.8			46.3	62.2	58.2		80.7	84.4	83.5
W59ADS	46.7	48.7	52.2		70.6	67.2	38.2		58.4	55.5	62.8		58.8	64.2	60.8		79.1	81.5	85.1
W58ADS	71.6	68.4	69.1		74.7	73.5	64.8		74.5	67			48.3	58.8	51.1		86.1	83.1	84.5
W60AKF	57.2	57.5	60.9		76.3	79	79.7		29.4	33.7			68	75.1	67.2		90.5	86	90
Statistical test:	Two-factor linear mixed-effects model with repeated measures
	full model effect
	Dunnett's multiple comparisons test

## Sheet: Fig 4B
% cTnT+ cells
	CTRL						D3-cryo						D4-cryo						D5-cryo						D6-cryo
19-9-11-P54-ADS	33.3	45.5	45.7				77.9	79.6	82.3				60.4	60.7	59.7				7.44	45.1	56.5				81.9	83.7	82.6	74.7	76	74.1
I82-ADS	80.6	77.4	77.9	73.8			96.3	96.4					66.9	60	38.9
I58-ADS	44.4	47.1	53.4																							51.8	49.8	37.4	44.7	44.5
I82-AKF	74.2	78.4	73.7				92.8	90.8	79.3				9.8	6.55	8.08										92.8	91	94.5
I85-ADS	61.1	59.9	56.2				71.4	95.9	90.5				14.5	12.6	15.6				40.1	40.6	40.9				67.2	67.9	69.3
I61ADS	73.3	66.91	69.69	71			67.43	54.72	65.58	68.69			17.33	23.31	24.92	21.89			48.99	66.18	64.46	56.55			74.74	79.84	76.29	77.63
Statistical test:	Two-factor linear mixed-effects model with repeated measures
	main column effect
	Dunnett's multiple comparisons test

## Sheet: Fig 4C
Beats per minute (BPM)
	CTRL						D2-cryo						D3-cryo						D4-cryo						D5-cryo
P45AKF	115.746	103.556	118.75	115.866			56.6038	110.294	69.7674	106.223			85.1735	65.285	54.4218	57.754			71.9738	146.57	50.1567	114.894			93.1478	57.2641	80.4124	60.8974
P61AKF	59.1457	87.2274	63.8978	76.6773	83.8509														51.0638	60.7029	56.2293	56.962
P46ADS	63.1929	56.9832	53.125	70.2128			90.8108	89.4569	101.159	104.101
W60AKF	90.3427	69.6203	98.831	67.0391			30.8571	118.257	123.288				80.732						93.75	64.7249	69.4006				69.255	127.593
W58ADS	61.3563	115.139	54.1977				32.1046	32.7511					70.8915	73.2484					42.1546						59.375	138.22	159.375
W59ADS	34.9243	62.1592	61.8221				24.0642	41.5335					98.7261	66.7408					57.6307	61.0932					119.483	119.622	110.526
W60ADS	60.355	71.2743	56.044	57.8778			55.6769	65.6455					51.3369						58.3784	65.5738					54.721	58.4416
Statistical test:	Two-factor linear mixed-effects model with repeated measures
	main column effect
	Dunnett's multiple comparisons test

## Sheet: Fig 4D
Contraction Duration (ms)
	CTRL						D2-cryo						D3-cryo						D4-cryo						D5-cryo
P45AKF	334.211	523.448	437.838	451.667			801.111	351.765	558.182	438			458.824	334.286	283.529	318.947			493.913	129.167	627.5	330			393.333	440	395.385	261
P61AKF	667.059	590.714	611	480	533.333														660	520	444.706	477.895
P46ADS	458.333	592.5	614.118	437.143			406.154	415.172	444.375	336.471
W60AKF	403.333	486.957	430	587.619			608	452.308	376				427.143						366.667	655.238	612.5				417.391	423.333
W58ADS	710	475.556	522.222				926	840					681.818	599.13					607.692						587.368	283.556	340
W59ADS	561.818	506	450	370			1168.57	827.692					324	358					400	437					378.421	431.282	495.429
W60ADS	612	512.941	544.444				673.333	605.714					490.667						469.474	521.429					647.059	591.579
Statistical test:	Two-factor linear mixed-effects model with repeated measures
	main column effect
	Dunnett's multiple comparisons test

## Sheet: Fig 4E
Relaxation Duration (ms)
	CTRL						D2-cryo						D3-cryo						D4-cryo						D5-cryo
P45AKF	107.368	298	254.595	208.889			483.158	65.5556	141.739	205			300	261.905	198.824	247.368			92.1739	43.3333	541.25	53.3333			326	352.632	315.385	144
P61AKF	374.118	292.414	306.667	287.2	360														436.471	347.778	311.765	349.474
P46ADS	458.333	592.5	614.118	437.143			240	182.759	262.5	137.647
W60AKF	100	349.565	171.25	387.619			358	213.333	266.5				207.143						267.619	562.857	417.5				275.652	210.476
W58ADS	486	143.333	407.778				656	542					322.727	401.739					501.538						435.789	161.778	160
W59ADS	463.636	403	363	64.4444			942.857	667.692					214.286	273					323.158	356					152.632	197.436	279.429
W60ADS	424.762	412.941	430				518.889	379.048					397.333						312.632	384.286					529.412	472.632
Statistical test:	Two-factor linear mixed-effects model with repeated measures
	main column effect
	Dunnett's multiple comparisons test

## Sheet: Fig 4F
Beats per minute (BPM)
	CTRL						D3-cryo						D4-cryo						D5-cryo						D6-cryo
P54-19911-ADS	79.0306	91.2907	90.625	92.2587			108.471	80.0427	95.339	86.4198			89.969	84.1424											91.4826	84.6395	84.4156	84.5987
P82ADS	43.0939	72.6073	54.8387	54.7798	71.3514		52.4476	52.2876					120.891	110.526		56.6038
P85ADS	62.7615	68.9278					95.4401		90.249										59.2105	59.499	61.9565				39.517	93.5484	73.4824	90.0322
P82AKF	74.1935	103.448		67.5966			94.0541	78.4519	54.0541	39.9556			83.6013												40.7098		37.6963	49.7788
Statistical test:	Two-factor linear mixed-effects model with repeated measures
	main column effect
	Dunnett's multiple comparisons test

## Sheet: Fig 4G
Contraction Duration (ms)
	CTRL						D3-cryo						D4-cryo						D5-cryo						D6-cryo
P54-19911-ADS	566.957	485.517	605	435.172			459.429	509.231	582.857	455			381.333	345											498.182	280	423.2	311.2
P82ADS	784	507.5	511.429	626.667	662.5		410	380					432.632	457.143		531.111
P85ADS	608.571	532						585		462									530.526	485.263	423				516.923	400.667	526.667	417.241
P82AKF	433.333	367.692	575.789				454.667	566.667	503.529	518.333			360						409	476	509.524				492.308		615	576.25
Statistical test:	Two-factor linear mixed-effects model with repeated measures
	main column effect
	Dunnett's multiple comparisons test

## Sheet: Fig 4H
Relaxation Duration (ms)
	CTRL						D3-cryo						D4-cryo						D5-cryo						D6-cryo
P54-19911-ADS	448.696	371.724	349.091	186.667			202.778	408.462	316.19	347.143			243.333	215											88.8	113.6	259.2	186.4
P82ADS	334.286	304	310.667	240	390		237.143	250					242.632	212.222		395.556
P85ADS	263.333	222					358.947		196										354.737	353.684	314				313.846	231.333	259.167	224.138
P82AKF	243.333	170.588		147			199.333	342.222	251.765	285			275.556												243.077		336.667	301.25
Statistical test:	Two-factor linear mixed-effects model with repeated measures
	main column effect
	Dunnett's multiple comparisons test

## Sheet: Fig S10A
% cTnT+ diff. from CTRL
	D2-cryo				D3-cryo				D4-cryo				D5-cryo
W46AKF	17.15				-12.4667				11.525				28.25
W46ADS_060323	66.39				-13.01				-13.2633				-9.65667
W45AKF	-2.03334				-34.3				5.73333				8.83333
W60ADS	27.9667				0.6				9.96667				37.2667
W59ADS	9.46667				9.7				12.0667				32.7
W58ADS	1.3				1.05				-16.9667				14.8667
W60AKF	19.8				-26.9833				11.5667				30.3
Statistical test:	no statistical test performed

## Sheet: Fig S10B
% cTnT+ diff. from CTRL
	D3-cryo						D4-cryo						D5-cryo						D6-cryo
19-9-11-P54-ADS	38.4333						18.7667						-5.15333						37.3333
I82-ADS	18.925						-22.1583
I58-ADS																			-2.66
I82-AKF	12.2						-67.29												17.3333
I85-ADS	26.8667						-44.8334						-18.5334						9.06667
I61ADS	-6.12						-48.3625						-11.18						6.9
Statistical test:	no statistical test performed

[truncated: 14 more sheets: Fig S10C, Fig S10D, Fig S11A, Fig S11B, Fig S11C, Fig S11D, Fig S11E, Fig S11F, Fig S12A, Fig S12B, Fig S12C, Fig S12D, Fig S12E, Fig S12F]
