# Supplementary material for: Enhancing human pluripotent stem cell differentiation to cardiomyocytes through cardiac progenitor reseeding and cryopreservation
Source: iScience. 2025 Apr 16;28(5):112452. doi: 10.1016/j.isci.2025.112452 (PMC12124670; doi:10.1016/j.isci.2025.112452)
Supplement: Table S6. Data for cryopreservation and reseeding of EOMES+ mesoderm and ISL1/NKX2-5 cardiac progenitors on defined extracellular matrix proteins, related to Figures 5, S13, and S14 — A) Fig 5A data. B) Fig 5B data. C) Fig 5C data. D) Fig 5D data. E) Fig 5E data. F) Fig 5F data. G) Fig S13E data. H) Fig S13F data. I) Fig S13G data. J) Fig S13H data. K) Fig S14A data. L) Fig S14B data. M) Fig S14C data. N) Fig S14D data. O) Fig S14E data. P) Fig S14F data. [file mmc7.xlsx]

## Sheet: Fig 5A
% cTnT+ cells
	CTRL						D2-FN						D2-LAM1						D2-MG						D2-VTN						D5-FN						D5-LAM1						D5-MG						D5-VTN
W47AKF	48.6	55	49.3				43.2	41.1	43.6				20.8	24.4					53.8	55.2	50.3				39	36.5	40.7				47.9	46.4	52				46.1	52.4	47.5				74.5	66.4	74.3				49.2
W54AKF	78.1	79.2	74.2	74.4			81.3	75.6	84.5				80.2	79.3					81.4	78.7	82.4				44.5	48.5	43.2				73.7	61.4	67.8				92.4	94.2	92.5				86.5	84.1	80.3				78.3
W45AKF	77.5	77.9	77				61.1	59.9	66				59.6	46.8	51.5				53	50.2	47.9				30.7	26.7	28.2				61.4	63.7	61.8				72.2	70.4	76.1				63.5	61.3	62.7				61.8
W46ADS	8.43	17.1	15.6				60.6	59.5	65.3				56.4	56.2	59.3				57.6	56	63.3				41.4	28.5	31.5				1.69	1.71	1.63				1.52	1.48	1.46				1.7	1.81	1.76				1.52
W50AKF	0.94	0.47	1.1	1.64			3.42	2.75	3.85				13	11.6	12.7				8.09	6.15	7.72				2.67	2.57	3.17
W58ADS	71.6	68.4	69.1				72.2	73.5					82.8	80.7					76	76.3					67.5	66.7					80.4	76.1					86.2	84.9					83.6	76.9					66.8
W59ADS	46.7	48.7	52.2				56	63.4	57.1										53.5	59	58.4										74.6	73.4	75.5				62.2	50.2	46.4				75.1	73.9	76.1				66.1
W60ADS	50.3	41.5	45				72	67.1	68.9				81.1	82.1	76.5				73.8	63.7	64.1				66.5	62.8	60.7				68	72.4	71.4				25.9	17	33.2				65.4	60.8	67.1				75.6
W60AKF	57.2	57.5	60.9				66.6	68.1					78.3	82.7					75.6	70.4					60.2	65.9					81.6	75					93.6	92.2					89.1	76.3					74
Statistical test:	Two-factor linear mixed-effects model with repeated measures
	main column effect
	Dunnett's multiple comparisons test
[truncated: 2 more columns]

## Sheet: Fig 5B
% cTnT+ cells
	CTRL						D3-FN						D3-LAM1						D3-MG						D3-VTN						D6-FN						D6-LAM1						D6-MG						D6-VTN
I73ADS	71.39	69.22	73.13	71.59			92.2	88.4	91.6				99.1	99.3	99.1				97.7	97.8	97.7				98.4	97.5	98.4				87.1	87.1	89.8				94.8	96.1	96.1				92.3	91.8	86.9				87.3
P54-19911-ADS	33.3	45.5	45.7				94.3	93.1	93.9										29.2	29.1	30.2				91.7	92.1	92.2				71.5	70	70.2				57.9	55.4	51.2				73.8	75.1	76				86
I85ADS	61.1	59.9	56.2				81.9	80.2	84.2				80.2	84	83				81.7	80.9	80.8				79.8	76.5	83.9				70.2	68.3	69.1				51.7	48.9	52.3				61.2	63.9	61.9				66.9
Statistical test:	Two-factor linear mixed-effects model with repeated measures
	main column effect
	Dunnett's multiple comparisons test
[truncated: 2 more columns]

## Sheet: Fig 5C
Beats per minute (BPM)
	CTRL						D2-FN						D2-LAM1						D2-MG						D2-VTN						D5-FN						D5-LAM1						D5-MG						D5-VTN
P47AKF	86.8666	103.448	102.455				83.0769	72.479	103.233										69.4006	82.3654	68.6071				47.8905	50.0556	48.913				108.395	88.9831					111.111	122.002					80.3859						57.9545
P54AKF	77.7538	91.4826	106.223				92.8495	88.7012	94.7368				83.5052	95.7447					85.084	78.3699	79.3651				83.6013						82.9787	50.5051	94.0439				122.77	119.497	120.126				91.5033	53.125	105.996				52.5164
P45AKF	115.746	103.556	118.75	115.866			112.15	123.028					40.795	67.8879	30.474				78.8609	64.6154	89.6478				100.324						83.3333	53.6913	58.127				126.984	79.8722	134.185				57.1429	107.582	117.163				98.2049
W46ADS#2-060323	63.1929	56.9832	53.125	70.2128			91.0995	73.7179	101.587				92.0635	79.1975	84.9673				83.1557	77.8378	90.625				76.3521	98.4127	113.326
W60AKF	90.3427	69.6203	98.831	67.0391			115.508		135.079				81.6104		40.724				97.7918	104.211	104.651				44.9309	95.037	46.2555				55.1351	116.352	131.661				106.25	104.101	120.619				121.369		126.316				83.2408
W58ADS	61.3563	115.139	54.1977				137.5		148.577				46.5632	73.7968					68.4039	91.8691	83.9378				90.1288	44.6735	47.1698				110.41	52.4017	126.316				134.375	102.591	101.911				125.13	49.2881					48.4914
W59ADS	34.9243	62.1592	61.8221				80.9061	103.992	69.5469										29.0909												103.34	96.3731	55.2546										99.7921	53.5714					95.9488
W60ADS	60.355	71.2743	56.044	57.8778			122.002		128.259				76.2712	82.1918	74.8373				102.128	103.992	96.3731				121.406	86.9565	60.0632				104.43	98.4127	111.111										95.9488	79.6178	90.1554				98.9362
Statistical test:	Two-factor linear mixed-effects model with repeated measures
	main column effect
	Dunnett's multiple comparisons test
[truncated: 2 more columns]

## Sheet: Fig 5D
Beats per minute (BPM)
	CTRL						D3-FN						D3-LAM1						D3-MG						D3-VTN						D6-FN						D6-LAM1						D6-MG						D6-VTN
P85ADS	62.7615	68.9278					48.2315	52.9217	49.7788										92.2587	91.0042	92.5926				99.3789	91.0042	100.629				81.9328	73.6393	92.6518				68.2523		48.5549				80.7453	86.7238	72.3684				68.8935
P73ADS	43.9684	57.1109	79.4492	48.6486			88.7012	55.0162	125				84.2333						63.4038	72.479	73.955				95.2869						90.4198	102.697					132.075	144.351					66.6667	59.6859	117.336				52.0043
P54-19911-ADS	79.0306	91.2907	90.625	92.2587			56.25	53.5714	59.0062										72.0524						63.6161												83.4225						107.937						112.5
Statistical test:	Two-factor linear mixed-effects model with repeated measures
	main column effect
	Dunnett's multiple comparisons test
[truncated: 2 more columns]

## Sheet: Fig 5E
Contraction Duration (ms)
	CTRL						D2-FN						D2-LAM1						D2-MG						D2-VTN						D5-FN						D5-LAM1						D5-MG						D5-VTN
P47AKF	480.714	336.364	444.848				360.741	355	430.303										417.391	397.778	437.391				488	472.5	456				240.87	304					380.541	336.8					362.4						356.667
P54AKF	646.667	593.333	408.824				472.667	512.857	442.667				437.037	482.581					507.407	581.6	615.2				240						269.333	411.25	466.452				378.571	283.59	381.905				255.714	515	260				480
P45AKF	334.211	523.448	437.838	451.667			342.162	342					572.308	527.273	514				434.4	461.905	404.828				445						409.63	420	393.684				308.78	394.615	385.238				535.556	182.222	193.684				334.375
W46ADS#2-060323	458.333	592.5	614.118	437.143			508.276	452.5	388.387				362	558.182	411.852				483.704	476	344.828				302.727	325	401.081
W60AKF	403.333	486.957	430	587.619			399.459		363.415				477.692		578.462				538.71	512.941	455.882				540	183.75	564.286				464.706	435.263	341.429				327.647	325.455	445.263				236		299.512				270.588
W58ADS	710	475.556	522.222				302.667		303.75				630.769	443.333					408.182	408	568.182				426	518.571	495				227.778	331.765	416.41				260	308.485	362.424				288.293	508.75					460
W59ADS	561.818	506	450	370			433.077	362.353	394.783										491.111												446.061	398.71	443.333										531.25	561.176					394.194
W60ADS	612	512.941	544.444				401		417				520	491.852	470				490.625	469.091	525.625				320	393.571	548.421				390.588	391.25	438.857										523.871	483.846	477.931				446.875
Statistical test:	Two-factor linear mixed-effects model with repeated measures
	main column effect
	Dunnett's multiple comparisons test
[truncated: 2 more columns]

## Sheet: Fig 5F
Contraction Duration (ms)
	CTRL						D3-FN						D3-LAM1						D3-MG						D3-VTN						D6-FN						D6-LAM1						D6-MG						D6-VTN
P85ADS	608.571	532					585.333	489.412	533.75										431.724	410	430.667				384.242	366	369.697				585.926	581.667	530.526				533.333		394.667				587.2	405.714	710.435				547.273
P73ADS	927.273	714	623	851.667			446.897	487.778	363.59				495.556						535.294	646.25	455.238				398.333						455.172	532.5					293.953	245.532					561.538	585.882	465.333				595.294
P54-19911-ADS	566.957	485.517	605	435.172			495.556	527.059	469.474										451						548												516.19						469.524						290.286
Statistical test:	Two-factor linear mixed-effects model with repeated measures
	main column effect
	Dunnett's multiple comparisons test
[truncated: 2 more columns]

## Sheet: Fig S13E
% cTnT+ cells
	CTRL						D2-fresh						D2-cryo						D5-fresh						D5-cryo
W47AKF	48.6	55	49.3																71.6	72.5	74.4				74.5	66.4	74.3
W45AKF	77.5	77.9	77				81.7	82.5	83.2				53	50.2	47.9				83	83.6	85				63.5	61.3	62.7
W46ADS	8.43	17.1	15.6				35.8	42.3	39.8				57.6	56	63.3				5.95	6.2	6.09				1.7	1.81	1.76
Statistical test:	Two-factor linear mixed-effects model with repeated measures
	main column effect
	Tukey's multiple comparisons test

## Sheet: Fig S13F
% cTnT+ cells
	CTRL						D3-fresh						D3-cryo						D6-fresh						D6-cryo
P54-19911-ADS	33.3	45.5	45.7				54.4	59.3	59.4				29.2	29.1	30.2				74.7	76	74.1				73.8	75.1	76
I85ADS	61.1	59.9	56.2				30.5	35.6	36.5				81.7	80.9	80.8				69.2	68.4	71.3				61.2	63.9	61.9
Statistical test:	Two-factor linear mixed-effects model with repeated measures
	main column effect
	Tukey's multiple comparisons test

## Sheet: Fig S13G
# of CMs (Relative to CTRL)
	CTRL						D2-fresh						D2-cryo						D5-fresh						D5-cryo
W47AKF	0.870794	1.13319	0.996016										1.04415	0.893101	1.0827				1.54095	2.35927	1.91888				0.274617	0.258107	0.315107
W45AKF	0.980123	1.05613	0.963743				2.03137	1.46613	1.91491				0.309169	0.338671	0.31329				2.65409	2.59848	2.83158				0.310928	0.257477	0.384784
W46ADS	0.673809	1.13153	1.19466				5.52828	5.1212	5.29194				2.69798	2.62093	4.84753				1.32122	1.72817	1.87116				0.521463	0.585981	0.577036
Statistical test:	Two-factor linear mixed-effects model with repeated measures
	main column effect
	Tukey's multiple comparisons test

## Sheet: Fig S13H
# of CMs (Relative to CTRL)
	CTRL						D3-fresh						D3-cryo						D6-fresh						D6-cryo
P54-19911-ADS	0.679383	1.23303	1.08759				1.58522	2.47841	2.22064				0.003676	0.004699	0.005988				0.261715	0.33497	0.392686				0.11748	0.074808	0.12199
I85ADS	0.938758	1.0589	1.00234				0.941822	0.907939	1.02686				0.563168	0.481858	0.336231				0.751878	0.746009	0.696762				0.879177	0.801037	0.971933
Statistical test:	Two-factor linear mixed-effects model with repeated measures
	main column effect
	Tukey's multiple comparisons test

[truncated: 6 more sheets: Fig S14A, Fig S14B, Fig S14C, Fig S14D, Fig S14E, Fig S14F]
